# Supplementary material for: Differential Impact of Simultaneous or Sequential Coinfections With Borrelia afzelii and Tick-Borne Encephalitis Virus on the Ixodes ricinus Microbiota
Source: Int J Microbiol. 2025 Jun 21;2025:7747795. doi: 10.1155/ijm/7747795 (PMC12206002; doi:10.1155/ijm/7747795)
Supplement: Supporting Information 3 — Table S1: Raw sequences quality and abundance of taxa per reads. [file 7747795.f3.xlsx]

## Sheet: Denoising stats
sample-id	input	filtered	percentage of input passed filter	denoised	merged	percentage of input merged	non-chimeric	percentage of input non-chimeric
Borr_7	130553	118965	91.12	118934	118792	90.99	118638	90.87
C1_2	65850	60187	91.4	59925	59727	90.7	58867	89.4
Neg_5	64765	59350	91.64	59125	58721	90.67	56728	87.59
C2_4	65387	58708	89.79	58386	58086	88.83	57268	87.58
C1_12	66474	59515	89.53	59282	58927	88.65	58199	87.55
C3_6	67188	61413	91.4	61076	60425	89.93	58788	87.5
C1_8	60733	55001	90.56	54617	54228	89.29	52922	87.14
C2_2	71127	63630	89.46	63282	62810	88.31	61962	87.11
Neg_8	76897	69607	90.52	69321	68757	89.41	66876	86.97
C1_9	63032	57833	91.75	57727	57480	91.19	54701	86.78
C2_6	71313	62429	87.54	62171	61604	86.39	61314	85.98
C2_10	61473	55358	90.05	54971	54508	88.67	52817	85.92
C3_5	74353	65662	88.31	65346	65050	87.49	63690	85.66
Neg_9	62136	57334	92.27	57083	56771	91.37	53219	85.65
Borr_2	66302	59970	90.45	59642	58973	88.95	56573	85.33
C3_7	65263	57629	88.3	57187	56846	87.1	55550	85.12
C2_12	73287	64615	88.17	64217	63550	86.71	62303	85.01
C3_3	62962	55107	87.52	54732	54433	86.45	53270	84.61
Neg_7	310591	279538	90	278578	275580	88.73	262517	84.52
C3_1	66183	57682	87.16	57243	56833	85.87	55870	84.42
Borr_11	122784	112764	91.84	112610	111821	91.07	103240	84.08
Neg_6	63995	58362	91.2	57961	57322	89.57	53339	83.35
C3_9	62713	53850	85.87	52849	52430	83.6	52251	83.32
Neg_3	329132	301234	91.52	300590	298349	90.65	273783	83.18
Neg_10	66957	59484	88.84	59146	58804	87.82	55672	83.15
Borr_3	181558	164221	90.45	164070	163187	89.88	150544	82.92
Borr_4	65158	59228	90.9	58839	58480	89.75	53800	82.57
C1_10	63121	55554	88.01	54807	53877	85.36	51796	82.06
Neg_1	62965	56465	89.68	56024	55383	87.96	51625	81.99
TBEV_5	63380	52357	82.61	52165	51938	81.95	51544	81.33
TBEV_10	64950	57084	87.89	56389	55387	85.28	52771	81.25
C1_1	65215	57007	87.41	56625	56437	86.54	52889	81.1
C2_5	64162	53448	83.3	52811	52149	81.28	51875	80.85
C2_8	65621	56646	86.32	56179	55384	84.4	52961	80.71
Borr_6	76849	69617	90.59	69189	68519	89.16	61942	80.6
Borr_8	62090	56989	91.78	56631	56080	90.32	49903	80.37
Neg_4	66410	60546	91.17	60142	59477	89.56	53132	80.01
C2_11	65830	55562	84.4	55142	54610	82.96	52547	79.82
Neg_11	62997	56941	90.39	56539	55898	88.73	49745	78.96
C2_3	69774	58591	83.97	58101	57390	82.25	55085	78.95
TBEV_1	177841	143030	80.43	142358	141155	79.37	139317	78.34
Borr_9	102960	94951	92.22	94661	93899	91.2	80563	78.25
C2_1	62706	52283	83.38	51783	51116	81.52	48932	78.03
C1_4	65156	55668	85.44	55186	54481	83.62	50468	77.46
C3_2	68002	56290	82.78	55716	54739	80.5	52406	77.07
C2_7	64451	53245	82.61	52734	51988	80.66	49668	77.06
TBEV_4	205780	166675	81	165659	163300	79.36	158510	77.03
C3_8	103716	84483	81.46	83469	81728	78.8	79589	76.74
Borr_1	227002	197013	86.79	195973	193217	85.12	173240	76.32
Borr_5	66178	59014	89.17	58655	57934	87.54	50369	76.11
C1_5	40902	37852	92.54	35143	32227	78.79	30872	75.48
TBEV_9	72110	58848	81.61	58105	56933	78.95	54244	75.22
C2_9	63935	51286	80.22	50730	49954	78.13	48024	75.11
C1_3	171383	138355	80.73	136879	133636	77.98	127517	74.4
Neg_12	64930	54246	83.55	53030	52365	80.65	48283	74.36
Borr_10	62005	55474	89.47	54716	53732	86.66	46075	74.31
C1_7	64596	54146	83.82	53583	52750	81.66	47906	74.16
TBEV_2	62338	50766	81.44	50151	49428	79.29	46196	74.11
C3_4	75017	57740	76.97	57239	56458	75.26	55196	73.58
Neg_2	215905	181409	84.02	179603	174560	80.85	157271	72.84
C1_6	138336	105282	76.11	104464	103184	74.59	99379	71.84
TBEV_11	62572	46813	74.81	46251	45247	72.31	44588	71.26
C3_11	200762	146355	72.9	145014	143380	71.42	140848	70.16
C3_12	219570	171851	78.27	170643	169084	77.01	153319	69.83
C3_10	70909	55606	78.42	54647	52885	74.58	47279	66.68
TBEV_7	67848	50959	75.11	50080	48759	71.87	44381	65.41
TBEV_3	64076	46528	72.61	45377	43561	67.98	40946	63.9
TBEV_12	127440	83686	65.67	82203	79344	62.26	78021	61.22
TBEV_6	311427	203352	65.3	201666	197112	63.29	188158	60.42
C1_11	65167	31328	48.07	30950	30344	46.56	29016	44.53
						Mean:	75187.1	78.893
						Standard deviation:	49154.1	7.89791

## Sheet: Taxa read per sample
Taxa	Borr_1	Borr_10	Borr_11	Borr_2	Borr_3	Borr_4	Borr_5	Borr_6	Borr_7	Borr_8	Borr_9	C1_1	C1_10	C1_11	C1_12	C1_2	C1_3	C1_4	C1_5	C1_6	C1_7	C1_8	C1_9	C2_1	C2_10	C2_11	C2_12	C2_2	C2_3	C2_4	C2_5	C2_6	C2_7	C2_8	C2_9	C3_1	C3_10	C3_11	C3_12	C3_2	C3_3	C3_4	C3_5	C3_6	C3_7	C3_8	C3_9	Neg_1	Neg_10
g__Solirubrobacter	0	0	0	0	0	0	0	0	0	0	0	0	0	0	0	0	0	0	2	0	0	0	0	0	0	0	0	0	0	0	0	0	0	0	0	0	0	0	0	0	0	0	0	0	0	0	0	0	2
f__Weeksellaceae	0	0	0	0	0	0	0	0	0	0	0	0	0	0	0	0	0	0	0	0	0	0	0	0	0	12	0	0	0	0	0	0	0	3	0	0	0	0	0	0	0	0	0	0	2	0	0	0	0
p__Proteobacteria	0	2	0	0	0	0	0	0	0	0	0	0	0	0	0	0	0	0	6	0	0	0	0	0	0	0	0	0	0	0	0	0	0	0	0	0	0	0	0	0	0	0	0	0	0	0	0	0	0
g__Luteimonas	0	0	0	0	0	0	0	0	0	0	0	0	0	0	3	0	0	0	9	0	0	0	0	0	11	0	0	0	0	0	0	0	0	0	0	0	0	0	0	0	0	0	0	3	0	0	0	0	0
o__Vicinamibacterales-g__uncultured	0	0	2	0	0	0	0	0	0	0	0	0	0	0	0	5	0	0	20	0	0	0	0	0	0	0	0	0	0	0	0	0	0	0	0	0	0	0	0	0	0	0	0	0	0	0	0	0	0
g__Nesterenkonia	0	20	0	0	0	0	0	0	0	0	0	0	0	0	0	0	0	0	0	0	0	0	0	0	0	0	0	0	0	0	0	0	0	0	0	0	0	0	0	0	0	0	0	0	7	0	0	0	0
g__Pedobacter	0	0	0	0	0	0	0	0	0	0	0	0	0	0	0	0	0	0	5	0	0	0	0	0	0	0	0	0	0	0	0	0	0	0	0	0	0	0	0	0	0	0	0	0	0	0	0	0	0
g__Shewanella	0	0	0	0	3	0	0	0	0	0	0	0	0	0	0	0	0	0	0	0	0	0	0	0	0	0	8	0	0	6	0	0	0	0	0	0	0	0	0	0	0	0	0	0	0	0	0	13	0
g__Aeromicrobium	0	10	0	0	0	0	0	0	0	0	0	0	0	0	0	0	0	0	0	0	0	0	25	0	0	0	0	0	0	0	0	0	0	0	0	0	0	0	0	0	0	0	0	0	17	0	0	0	0
p__Armatimonadota-g__uncultured	0	0	0	0	0	0	0	0	0	0	0	0	0	0	0	0	0	0	14	0	20	0	0	0	0	0	0	0	0	0	0	0	0	0	0	0	0	19	0	0	0	0	0	0	0	0	0	0	0
g__Reyranella	0	0	5	0	2	0	0	0	0	0	0	0	0	0	0	0	0	0	18	0	0	0	0	0	0	0	0	0	0	0	0	0	0	0	0	28	0	0	0	0	0	0	0	0	0	0	0	0	0
g__Capnocytophaga	0	0	0	0	0	0	0	0	0	0	0	0	0	0	0	0	0	0	0	8	0	0	0	6	0	0	0	0	0	0	0	0	0	0	0	0	0	0	0	0	0	0	0	5	0	2	0	6	0
g__Olsenella	0	0	0	0	0	0	0	0	0	0	0	0	0	0	0	0	0	0	0	0	0	11	0	0	0	26	0	0	0	0	0	0	0	0	0	0	0	0	0	0	0	0	0	0	0	4	0	0	0
g__Christensenellaceae_R-7_group	0	0	0	0	0	0	0	0	0	0	0	0	0	0	0	0	0	0	2	0	0	0	0	0	0	48	0	0	0	0	0	9	0	0	0	0	0	0	0	0	0	0	0	0	0	0	0	0	0
g__Pseudonocardia	0	13	0	0	0	0	0	0	0	0	0	0	0	0	0	0	0	0	0	0	0	0	0	0	0	0	0	0	0	0	0	0	0	0	0	0	0	0	0	0	0	0	0	0	0	0	0	0	0
g__Microvirga	0	0	0	0	0	0	0	0	0	0	0	0	0	11	0	0	0	0	0	0	0	0	0	0	0	0	0	0	0	0	0	0	0	0	0	32	0	0	0	0	0	0	0	0	0	0	0	0	0
g__Ellin6067	0	0	0	0	0	0	0	0	0	0	0	0	0	0	0	0	0	0	10	0	0	0	0	0	0	0	0	14	0	0	0	44	0	0	0	0	0	0	0	0	0	0	0	0	0	0	0	0	0
f__Chroococcidiopsaceae-g__uncultured	0	0	0	0	0	0	0	0	0	0	0	0	0	0	0	0	0	0	0	0	0	0	0	0	0	0	0	0	0	0	0	0	0	0	0	0	17	0	0	0	0	0	0	0	0	0	0	0	0
g__Longimicrobiaceae	0	0	0	0	0	0	0	0	0	0	0	0	0	0	0	0	0	0	0	2	0	0	0	0	0	0	0	0	0	0	0	0	0	0	0	0	0	59	0	0	0	18	0	0	0	0	0	0	0
c__Alphaproteobacteria-g__uncultured	0	0	0	0	0	0	0	0	0	0	0	0	0	0	0	0	0	0	20	0	0	0	0	0	0	0	0	11	0	0	0	0	0	0	0	0	0	51	0	0	0	0	0	0	0	0	0	0	0
f__Lachnospiraceae	0	0	0	0	0	0	0	0	0	0	0	0	0	0	0	0	0	2	15	0	0	0	2	0	0	0	0	0	0	0	0	0	0	0	0	0	0	0	0	0	0	0	0	0	0	60	0	0	0
g__Lysinibacillus	0	0	0	0	0	0	0	0	0	0	2	0	0	0	17	0	0	0	0	0	0	0	0	0	0	0	0	0	0	0	0	68	0	0	0	0	0	0	0	0	0	0	0	0	0	0	0	0	0
g__Mucilaginibacter	0	0	0	0	0	0	0	0	0	0	0	0	0	0	0	0	0	0	24	0	53	0	0	0	0	0	0	0	0	0	0	0	0	0	0	0	0	0	0	0	0	0	0	0	0	0	0	0	0
g__Exiguobacterium	0	0	0	0	0	0	0	0	0	0	0	6	0	0	0	0	0	0	0	0	0	0	0	0	0	0	0	11	72	0	0	0	0	0	0	0	0	0	0	0	0	0	0	0	0	0	0	0	0
g__RB41	0	0	0	0	0	0	0	0	0	0	0	0	0	0	0	0	0	0	25	0	0	0	0	0	0	0	0	0	0	0	0	35	0	0	0	0	0	0	0	0	0	0	0	0	0	0	0	0	0
g__Faecalibacterium	0	0	0	0	0	0	0	0	0	0	0	0	0	0	0	0	0	0	7	0	0	0	0	0	0	0	0	0	0	0	0	0	0	0	0	0	0	0	86	0	0	0	0	0	0	0	0	0	2
g__67-14	0	7	0	0	0	0	0	0	3	0	0	0	0	0	0	0	0	0	45	5	0	0	0	0	0	17	0	0	0	0	0	0	0	29	0	0	0	0	0	0	0	0	0	0	0	0	0	0	0
g__Bosea	0	0	0	0	0	0	0	0	0	0	0	0	0	0	0	0	0	0	0	0	0	0	0	0	21	0	0	0	7	0	0	0	0	0	0	0	0	0	0	0	14	0	0	0	0	0	0	0	0
g__MND1	4	0	0	0	0	0	0	0	4	0	0	0	0	0	0	0	0	0	7	0	0	0	0	0	0	0	0	0	0	0	0	0	0	0	0	0	0	0	0	0	0	0	0	0	0	95	0	0	0
g__Rokubacteriales	40	0	0	0	0	0	0	0	0	0	0	0	0	0	0	0	0	0	2	0	0	0	0	0	0	0	0	0	0	0	0	0	0	0	0	0	0	0	0	0	0	0	0	0	0	0	0	0	0
g__Thermomonas	31	0	0	0	0	0	0	0	0	0	0	0	0	0	0	0	0	0	0	0	0	0	0	0	0	33	0	0	0	0	0	0	0	0	0	0	0	0	0	0	0	0	0	0	0	0	0	53	0
g__Subgroup_17	113	0	0	0	0	0	0	0	0	0	3	0	0	0	0	0	0	0	0	0	0	0	0	0	0	0	0	0	0	0	0	0	0	0	0	0	0	0	0	0	0	0	0	0	0	0	0	0	0
g__TRA3-20	0	0	0	0	0	0	0	0	0	0	0	0	0	0	0	0	0	0	0	0	0	0	0	0	0	0	0	4	0	0	0	0	0	0	0	0	0	0	0	0	0	0	0	0	0	84	0	0	0
g__Achromobacter	0	0	0	0	0	0	0	0	0	0	0	0	0	0	0	0	0	0	0	0	0	0	0	43	0	0	17	0	0	0	0	0	0	0	0	0	0	0	0	0	0	0	0	66	0	0	0	0	0
g__Hyphomicrobium	0	0	0	0	0	0	0	0	0	0	0	0	0	0	0	0	0	0	0	0	0	0	0	0	0	0	0	12	0	0	0	0	0	0	0	0	0	0	0	0	0	0	0	0	0	0	0	0	0
o__Microtrichales-g__uncultured	0	0	0	0	0	0	0	0	0	0	0	0	0	0	0	0	0	0	4	0	0	0	0	0	0	0	0	0	0	0	0	28	0	0	0	0	0	0	0	0	0	0	0	0	0	0	0	0	0
f__Neisseriaceae	0	0	0	0	0	0	0	0	0	0	0	0	0	0	0	0	0	0	0	0	0	0	0	0	0	0	0	0	0	0	0	0	0	0	0	0	0	0	0	0	0	0	0	11	0	0	0	0	0
g__Legionella	0	0	0	0	0	0	0	0	0	0	2	0	0	0	0	0	0	0	26	0	0	0	0	0	0	0	0	0	0	0	0	0	0	0	0	0	0	0	0	0	0	0	0	0	0	0	0	0	0
g__Gaiella	0	0	2	0	0	0	0	0	0	0	0	0	0	0	0	0	0	0	0	0	0	0	0	0	0	0	0	0	0	0	0	9	0	0	0	0	0	0	0	0	0	0	0	0	0	0	0	0	0
g__Cellulomonas	0	0	0	0	0	0	0	0	0	0	0	0	0	0	0	0	0	0	0	0	0	0	0	0	0	0	0	0	0	0	11	0	0	0	0	18	0	0	0	0	0	0	0	0	0	0	0	0	0
c__Alphaproteobacteria	0	0	0	0	0	0	10	0	0	0	0	0	0	0	0	0	0	0	2	0	3	0	0	0	0	0	0	0	0	0	0	0	0	0	0	0	0	0	0	0	0	0	0	62	0	68	0	0	0
g__Abiotrophia	114	0	0	0	0	0	0	0	0	0	0	0	0	0	0	0	0	0	0	0	0	0	0	0	0	0	0	0	0	0	26	0	0	0	0	0	0	0	0	0	0	0	0	0	0	0	0	0	0
g__Alcaligenes	0	0	0	0	0	0	0	0	0	0	0	0	0	89	0	0	0	0	0	0	0	0	7	0	0	0	0	0	0	0	0	0	0	0	0	0	0	0	0	0	0	0	0	0	0	0	0	0	0
g__Dongia	0	0	0	0	0	0	0	0	0	0	0	0	0	0	0	0	0	0	53	0	0	0	0	0	0	0	0	0	0	0	0	80	0	0	0	0	0	0	0	0	0	0	0	0	0	0	17	0	0
g__Nitrospira	0	0	0	0	0	0	0	0	0	0	0	0	0	0	0	16	0	0	27	0	0	0	0	0	0	105	0	0	0	0	0	0	0	0	0	0	0	0	0	0	0	0	0	0	0	0	0	0	2
c__Bacilli	0	0	0	0	0	0	0	0	0	0	0	0	0	2	0	0	0	0	0	0	0	0	0	0	0	0	0	0	0	0	0	0	0	3	0	0	0	0	0	0	0	0	0	0	0	136	0	0	0
g__Luteibacter	0	0	0	0	0	0	0	0	0	0	0	0	0	0	0	0	0	0	0	0	0	0	0	0	4	0	0	0	19	0	0	0	0	0	0	0	33	0	0	0	0	0	0	0	0	0	0	0	0
f__Rhizobiaceae	0	0	0	0	0	0	0	0	0	0	0	0	0	0	0	0	0	0	0	0	0	0	0	0	0	0	0	0	0	0	0	0	33	0	0	0	0	0	0	0	0	0	0	0	0	0	0	0	0
f__Cryomorphaceae-g__uncultured	0	0	0	0	0	0	0	0	0	0	0	0	0	28	0	0	0	0	0	0	0	0	0	0	0	73	0	0	0	0	0	0	0	0	0	0	0	0	0	0	0	0	0	0	0	0	0	0	0
g__Fonticella	0	0	0	0	0	0	0	0	0	0	0	0	0	0	0	0	0	0	0	0	0	0	0	0	0	0	0	0	0	0	0	0	0	0	0	0	50	0	0	0	0	0	0	0	0	0	0	0	0
g__Lysobacter	0	0	0	0	0	0	0	0	0	0	0	0	0	0	0	0	0	0	2	0	0	0	0	0	0	0	0	0	0	0	0	0	0	0	0	0	0	0	0	0	0	0	0	0	0	68	0	0	0
g__Pajaroellobacter	0	0	0	0	0	0	0	0	0	0	0	0	0	0	0	0	0	0	3	0	34	0	0	129	0	0	0	0	0	0	0	0	0	0	0	0	0	0	0	0	0	0	0	0	0	0	0	0	0
g__Brachybacterium	0	0	0	0	0	0	0	0	0	0	0	0	0	0	0	0	0	0	0	0	0	0	0	0	0	0	0	0	0	0	0	0	0	0	0	0	41	0	0	0	0	0	0	0	0	0	0	0	4
g__Empedobacter	0	0	0	0	0	0	0	0	0	0	0	0	0	0	0	0	0	0	0	0	0	3	0	0	0	0	0	0	0	0	0	147	0	0	0	0	0	0	0	0	0	0	0	0	0	0	0	0	0
g__Blastococcus	0	0	0	0	0	0	0	0	0	0	0	0	0	0	0	0	0	0	55	0	0	0	0	0	0	0	0	2	15	5	0	0	0	0	0	0	0	0	0	0	0	0	0	0	0	83	0	0	0
c__Actinobacteria	0	0	0	0	0	0	0	0	0	0	0	0	0	0	0	0	0	0	0	0	0	0	0	0	0	0	0	0	0	11	0	0	0	0	0	0	0	0	0	0	0	0	0	0	0	0	0	0	0
g__Pedomicrobium	0	0	0	0	0	0	0	0	0	0	0	0	0	0	0	10	0	0	4	0	0	0	0	0	0	0	0	0	0	0	0	0	0	0	0	0	0	0	0	0	0	0	0	0	0	84	0	0	0
g__Rhodococcus	0	0	0	0	0	0	0	0	0	0	0	0	0	0	0	0	0	0	0	0	0	0	0	0	0	0	13	0	0	0	0	0	0	32	33	0	33	0	0	0	0	0	0	0	0	77	0	0	0
g__Dietzia	184	0	0	0	0	0	0	0	0	0	0	0	0	0	0	0	0	0	0	0	0	0	0	0	0	0	0	0	10	0	0	0	0	0	0	0	0	0	0	0	0	0	0	0	10	0	0	0	0
g__Granulicatella	0	0	0	0	0	0	0	0	0	0	0	0	0	0	0	0	0	0	0	0	0	0	0	0	0	0	0	0	0	0	0	0	0	0	0	0	0	0	0	100	0	0	0	0	0	0	0	0	0
g__Peredibacter	0	0	0	0	0	0	10	0	0	0	0	0	0	0	3	0	0	0	0	0	0	0	0	0	0	0	0	0	0	0	0	0	0	0	193	0	0	0	0	0	0	0	0	0	0	0	0	0	0
g__Glutamicibacter	0	0	0	0	0	0	0	0	0	0	0	0	0	0	0	0	0	0	0	0	0	0	0	0	0	0	0	23	0	0	0	0	99	0	0	0	76	0	0	0	0	0	0	10	0	0	0	0	0
g__Haliangium	0	0	0	0	0	0	0	0	0	0	3	0	0	0	0	0	0	0	35	0	0	0	0	0	0	0	0	0	0	0	0	0	0	0	0	0	0	0	0	0	0	0	0	0	0	0	0	0	0
g__Paenibacillus	131	0	0	0	0	0	0	0	0	0	0	0	0	0	0	0	0	0	78	0	0	0	0	0	0	0	0	0	0	0	0	0	0	0	0	0	0	0	0	0	0	0	0	9	0	0	0	0	0
g__Sediminibacterium	0	4	0	0	0	0	144	0	0	0	0	0	0	17	0	0	0	0	0	0	0	0	0	0	0	0	0	0	0	0	0	0	0	0	0	0	0	0	55	0	0	0	0	0	0	0	0	0	0
g__Undibacterium	0	0	0	0	0	0	0	0	0	0	0	0	0	0	0	0	0	0	0	0	21	21	0	0	0	0	0	0	0	0	0	0	0	0	0	0	0	0	0	0	0	0	0	0	0	0	0	0	0
f__Isosphaeraceae-g__uncultured	0	0	2	0	0	0	0	0	0	0	0	0	0	0	0	0	216	0	9	0	0	0	0	0	0	0	0	0	0	0	0	0	0	0	0	0	0	0	0	0	0	0	0	0	0	0	0	0	0
g__Leuconostoc	0	6	0	0	0	0	0	0	0	0	0	0	0	0	0	0	0	0	0	0	0	0	0	0	0	0	0	18	0	0	17	0	19	0	0	0	0	0	0	0	0	0	78	0	0	0	0	0	0
g__Lactococcus	0	0	0	0	0	0	0	0	0	0	0	0	0	0	0	0	0	0	0	0	0	0	0	0	0	0	0	63	0	0	0	0	0	0	0	0	9	0	0	0	0	0	0	0	0	0	0	0	0
f__Planococcaceae	0	0	0	0	0	0	0	0	0	0	0	0	0	0	0	0	0	0	26	0	0	0	0	0	0	40	0	0	0	0	0	127	0	0	0	0	50	0	0	0	0	0	0	0	0	0	0	0	0
g__Treponema	79	0	0	0	0	0	0	0	0	0	0	0	0	0	0	0	0	0	0	0	0	0	0	0	0	0	0	0	0	0	0	136	0	0	0	0	0	0	0	0	0	28	0	0	0	0	0	0	0
g__Listeria	0	0	45	0	0	0	0	0	0	0	0	0	0	0	0	0	0	0	0	0	0	0	0	0	0	0	0	0	0	0	0	0	0	0	0	0	0	0	0	0	0	0	0	0	0	156	0	0	0
g__Oceanobacillus	0	0	0	0	0	0	0	0	0	0	0	0	0	0	0	0	0	0	8	0	0	0	0	0	0	0	0	0	0	0	0	0	0	0	0	0	0	0	0	0	0	0	0	0	0	0	0	0	0
g__Bdellovibrio	0	0	0	0	0	0	9	0	0	0	0	0	0	0	0	0	0	0	0	234	0	0	0	0	0	0	0	0	0	0	0	0	0	0	0	0	0	0	0	0	0	0	0	0	0	0	0	0	0
g__Pseudoalteromonas	6	0	0	0	0	0	0	0	0	0	0	0	0	0	0	0	0	0	0	3	0	0	0	0	0	0	0	0	0	0	0	0	0	0	0	2	0	136	0	109	0	0	0	0	0	0	0	0	0
g__Dermacoccus	0	0	0	0	0	0	0	0	0	0	0	0	0	0	0	0	0	0	0	0	11	0	0	0	0	0	87	0	89	0	0	0	0	0	0	0	0	0	0	0	0	0	0	0	0	0	0	0	0
g__OM190	0	0	0	0	0	0	0	0	0	0	0	0	0	0	0	0	0	0	0	0	0	0	0	0	0	0	0	31	0	0	0	0	0	0	0	0	0	104	0	0	0	0	0	0	0	132	0	0	0
g__Leptotrichia	0	0	0	0	0	0	0	0	0	0	0	0	0	0	0	0	0	41	0	0	0	0	0	0	0	0	0	0	0	0	0	0	0	0	0	0	0	0	0	0	5	0	0	0	0	229	0	0	0
g__Delftia	0	0	0	0	0	0	0	0	0	0	0	0	0	23	8	0	0	0	0	0	0	0	0	0	0	0	97	0	0	0	0	0	0	0	0	0	0	0	139	0	0	0	0	0	0	0	0	9	0
g__KD4-96	0	0	0	0	0	0	0	0	0	0	3	0	0	0	0	0	0	0	12	0	0	0	0	0	0	0	0	0	0	0	0	0	0	0	0	0	0	0	0	0	0	0	0	0	0	148	0	0	0
g__Leucobacter	0	0	0	20	0	0	0	0	0	0	0	0	0	0	0	0	0	0	0	0	0	0	0	0	0	0	0	0	0	0	0	0	0	0	0	0	0	259	15	0	0	0	0	0	0	0	0	0	0
g__Pantoea	0	0	0	0	0	0	12	0	0	0	0	0	0	0	0	8	121	36	0	0	0	0	0	0	0	0	0	0	0	0	0	0	0	0	0	0	0	0	0	0	0	0	0	0	0	0	0	0	0
f__Micromonosporaceae	0	0	0	0	0	0	0	0	0	0	0	0	0	0	0	0	0	0	35	0	0	0	0	0	0	0	0	0	0	0	0	0	0	0	0	0	0	0	0	0	0	0	0	0	0	0	0	0	0
g__Sporosarcina	0	0	0	0	0	0	0	0	0	0	0	0	0	0	0	0	0	0	50	178	0	20	0	0	0	39	0	0	0	0	0	0	0	32	0	0	0	0	0	0	0	0	0	0	0	0	0	0	0
f__Micrococcaceae	0	0	0	0	0	0	0	0	0	4	0	0	0	0	0	0	0	0	137	0	0	0	0	61	0	0	72	12	0	0	0	0	0	0	0	0	0	0	0	0	0	0	0	0	0	0	0	0	0
o__Frankiales-g__uncultured	0	0	0	4	0	0	0	0	0	0	0	0	0	28	0	0	4	0	66	0	0	0	0	0	0	0	0	0	0	0	0	0	0	0	137	0	0	0	0	0	0	0	0	0	0	0	0	0	0
g__Cyanobium_PCC-6307	0	0	0	0	0	0	0	0	0	0	0	7	0	0	0	0	0	0	0	0	0	23	0	0	0	75	0	0	0	0	5	0	0	0	0	0	0	62	0	116	0	0	0	7	0	0	0	5	0
g__Allorhizobium-Neorhizobium-Pararhizobium-Rhizobium	0	0	0	0	2	0	17	0	0	0	0	0	0	0	4	0	0	0	15	0	0	0	0	0	2	0	19	0	35	0	0	0	0	0	96	0	0	0	0	0	5	0	0	0	0	0	131	0	0
f__Microbacteriaceae	0	0	0	12	0	0	0	0	0	8	0	0	0	0	0	0	0	0	23	0	0	0	0	0	0	0	72	0	0	0	0	0	0	0	0	0	0	38	0	0	0	0	0	0	0	2	0	0	0
g__Conexibacter	0	0	0	0	0	0	0	0	0	0	0	0	0	0	0	0	0	0	274	0	0	0	0	0	0	0	0	0	0	0	0	0	0	0	0	0	0	0	0	0	0	0	0	0	6	0	57	0	0
g__Psychrobacter	0	0	0	0	0	0	0	0	0	0	0	0	0	0	0	48	0	0	0	0	0	0	0	0	0	0	5	0	126	0	6	0	0	0	0	0	0	0	0	0	0	0	0	0	0	0	0	0	0
g__Clostridium_sensu_stricto_1	0	0	0	0	0	0	0	0	0	0	0	0	0	0	0	0	0	0	0	0	0	0	0	0	0	0	0	0	0	0	0	0	0	0	0	0	0	0	0	0	0	0	0	0	0	66	0	0	0
g__Cellulosimicrobium	0	0	0	0	0	0	0	0	0	0	0	0	0	0	0	0	0	0	0	0	0	0	0	0	0	0	0	0	0	0	0	0	0	0	0	0	0	0	0	0	0	0	0	0	0	0	0	0	0
g__Altererythrobacter	344	0	0	0	0	0	0	0	0	0	0	0	0	0	0	0	0	0	0	0	0	3	0	0	0	0	0	0	0	0	0	0	0	0	0	0	0	0	0	0	0	0	0	0	0	0	0	0	0
c__Gammaproteobacteria	0	0	0	0	0	0	0	0	0	0	0	0	0	305	0	0	0	2	48	0	0	0	0	0	0	0	0	0	3	0	0	0	0	0	0	0	4	0	0	0	0	0	0	0	0	0	0	0	0
g__Jeotgalicoccus	0	0	206	0	0	0	0	0	0	0	0	0	0	0	0	0	0	0	0	0	0	0	0	0	0	0	0	0	0	0	0	0	0	0	0	35	29	0	0	0	0	51	0	0	0	0	0	0	0
g__hgcI_clade	0	0	0	0	0	0	0	0	0	0	0	0	0	0	16	0	0	0	0	0	0	0	0	0	0	83	0	0	0	0	0	80	0	0	0	0	0	0	0	0	44	0	0	0	0	0	0	0	0
g__Clade_Ia	266	0	0	0	0	0	0	0	0	0	0	0	0	39	0	0	0	0	0	0	0	0	0	0	0	0	7	0	0	0	0	0	0	0	0	0	0	0	0	0	0	0	0	0	0	0	0	0	0
f__Gemmataceae-g__uncultured	0	0	0	0	0	0	0	0	0	0	0	0	0	0	0	0	0	0	166	0	0	0	0	0	0	0	0	0	0	0	0	0	0	0	0	0	21	0	0	0	0	0	0	0	0	0	83	0	0
g__Dechloromonas	0	0	3	0	0	0	17	0	0	0	0	0	0	0	0	0	246	0	0	0	0	0	0	0	0	0	0	0	134	0	0	0	0	0	0	0	0	0	0	0	0	0	0	0	0	0	0	0	0
g__Qipengyuania	0	0	0	0	0	0	0	0	0	0	0	0	0	0	0	0	0	0	0	368	0	0	0	0	0	0	0	0	0	0	0	0	0	24	28	0	0	0	0	0	0	0	0	0	0	0	0	0	0
f__Caulobacteraceae-g__uncultured	0	0	0	0	0	9	0	0	0	0	0	0	0	0	0	0	0	0	13	0	0	0	0	0	0	0	0	0	0	0	0	0	0	0	0	0	0	0	0	0	0	0	0	0	0	0	131	0	0
o__Burkholderiales	0	0	0	0	0	0	0	0	0	0	0	0	0	0	0	0	213	21	25	18	0	0	0	0	18	0	0	8	24	0	0	0	62	0	0	0	0	0	0	35	0	0	0	0	0	0	0	0	0
g__env.OPS_17	0	0	0	0	0	0	0	0	0	0	0	0	0	0	4	0	0	0	0	4	0	59	0	0	0	0	0	0	0	0	0	222	0	0	0	0	0	0	0	0	0	0	0	0	0	0	12	0	5
f__Neisseriaceae-g__uncultured	0	0	0	0	0	0	0	0	0	0	0	0	0	0	0	0	0	0	0	0	0	0	0	0	0	0	0	0	0	0	0	0	0	0	29	3	0	0	0	0	0	0	0	0	0	0	0	0	39
g__Azospirillum	0	0	0	0	0	0	0	0	0	0	0	0	0	0	0	0	0	0	0	0	0	0	0	0	0	0	0	0	67	0	0	0	0	0	121	0	0	0	0	0	0	46	145	0	0	0	0	0	0
f__Gemmatimonadaceae-g__uncultured	0	0	0	0	0	0	0	2	0	2	0	0	0	0	0	0	0	0	223	0	0	0	0	0	0	5	0	0	0	0	0	0	0	0	0	18	34	0	0	0	0	0	0	0	0	110	0	0	0
g__Haemophilus	0	0	0	8	0	0	0	0	0	0	0	0	0	0	0	0	0	0	0	0	0	0	0	108	0	0	10	57	0	0	15	0	0	0	0	36	0	0	0	0	0	41	0	0	0	0	0	0	0
f__Xanthobacteraceae	0	0	0	0	0	9	71	0	0	0	0	0	0	0	0	0	0	0	53	0	0	4	0	0	0	0	0	0	0	0	0	23	0	0	0	0	0	0	0	0	0	0	0	0	0	0	0	0	0
f__Intrasporangiaceae	68	0	0	0	0	0	0	0	0	20	0	0	0	0	0	0	0	0	5	0	0	0	0	0	0	0	12	0	0	0	0	0	0	0	88	49	0	6	0	0	0	0	0	0	0	0	0	0	0
g__Muribaculaceae	0	0	0	0	0	0	0	0	0	23	0	0	0	0	0	0	0	0	17	0	0	0	0	0	0	0	15	0	0	0	0	0	0	0	0	0	0	418	0	0	0	0	0	0	0	0	0	12	0
g__Herbaspirillum	220	0	0	0	0	0	0	0	0	0	0	0	0	0	0	0	0	0	0	0	0	0	0	0	0	0	0	0	0	0	0	0	0	0	0	0	0	0	0	0	75	0	0	0	0	0	0	0	0
f__Xanthomonadaceae	0	0	0	11	0	0	0	0	0	0	0	0	0	0	0	0	0	0	0	0	0	0	0	0	0	0	0	0	0	0	0	0	0	0	0	0	0	0	475	0	0	0	0	0	0	0	0	0	0
g__Rubellimicrobium	40	0	0	0	0	0	0	0	0	0	0	0	0	0	0	0	0	0	0	0	0	0	0	0	14	0	0	170	0	0	0	0	115	23	37	0	0	0	0	0	0	0	0	0	0	0	0	0	0
g__Neisseria	0	0	0	5	0	0	19	0	0	0	0	0	0	0	0	0	0	0	0	0	0	0	0	0	5	0	25	0	0	0	0	0	0	230	0	0	0	0	0	0	0	0	0	0	0	224	0	0	0
g__0319-6G20	0	0	0	0	0	0	0	0	0	0	0	0	39	0	0	0	0	0	20	0	0	7	0	0	0	0	0	0	0	0	0	0	0	0	0	6	0	0	0	0	27	0	0	0	0	89	0	0	0
g__Microbacterium	0	0	0	0	0	0	0	0	0	0	0	0	0	0	0	0	0	0	0	107	0	0	0	0	0	0	20	0	35	0	14	0	45	3	0	0	33	75	0	75	0	0	78	4	0	0	0	0	0
g__Hydrogenobacter	0	0	0	0	0	0	12	0	0	0	0	0	0	0	0	0	0	0	0	0	0	0	0	0	12	0	0	0	0	47	5	0	54	0	275	0	0	0	0	0	0	0	38	0	0	0	0	0	0
g__Peptoniphilus	0	0	0	0	0	0	0	0	0	0	0	0	0	0	0	0	0	0	0	0	0	0	0	0	0	16	11	29	74	0	0	0	60	0	0	0	0	0	0	0	0	0	0	0	0	18	0	0	0
g__Variovorax	89	0	0	129	0	0	0	0	0	0	0	0	0	0	0	0	0	0	0	0	0	0	0	0	19	25	0	0	9	0	0	0	0	74	0	0	0	0	0	0	0	125	0	34	4	0	0	14	0
g__Endozoicomonas	0	0	0	0	0	0	0	0	0	0	0	0	0	95	0	0	0	0	0	0	0	0	0	0	0	0	0	0	0	0	0	0	0	0	0	0	0	0	0	0	0	0	0	0	0	0	0	0	0
g__Ezakiella	0	0	0	0	0	0	0	0	0	0	0	0	0	0	0	0	0	0	0	0	0	0	0	0	0	0	0	0	0	0	21	0	0	0	0	14	0	0	0	0	0	0	0	0	0	0	0	0	0
g__Fusobacterium	0	0	0	0	0	0	0	0	0	0	0	0	0	0	0	0	0	0	0	0	0	0	0	0	20	0	0	0	0	0	0	0	0	46	0	0	0	0	0	0	0	0	19	0	0	489	0	0	0
f__Sphingomonadaceae	0	0	0	0	0	0	3	0	0	0	0	0	0	0	0	0	0	0	67	0	0	0	0	0	0	0	0	5	0	0	0	0	0	0	0	0	0	0	0	77	0	0	0	8	0	55	46	0	0
g__NS5_marine_group	0	0	0	0	0	0	0	0	0	0	0	0	0	0	0	0	0	0	0	0	0	0	0	0	0	176	0	0	0	0	0	0	0	0	0	0	0	0	0	0	0	0	0	0	0	0	0	0	0
g__Bradyrhizobium	0	0	0	20	0	0	0	0	0	0	0	0	0	0	0	0	0	106	103	0	0	0	0	68	7	0	0	0	0	0	0	0	171	0	0	0	0	0	0	0	0	0	0	0	0	78	0	0	0
g__Gordonia	0	0	0	0	0	0	0	0	0	0	0	0	0	0	0	0	179	0	0	0	16	15	0	0	4	0	0	0	0	0	0	123	0	0	0	93	51	0	0	0	6	0	25	0	3	0	0	0	0
g__Cellvibrio	0	0	0	0	0	0	0	0	0	0	0	0	0	0	0	0	195	0	0	0	0	0	0	0	0	0	0	0	0	0	0	0	53	0	0	0	19	0	0	0	0	0	0	0	0	0	0	0	0
g__Thermicanus	0	0	0	0	0	0	0	0	0	0	0	0	0	0	8	0	162	0	0	0	0	0	0	0	0	0	0	0	0	0	0	0	0	0	0	0	0	0	0	0	0	0	0	9	0	23	0	0	0
g__Burkholderia-Caballeronia-Paraburkholderia	0	0	0	6	0	0	0	0	0	0	0	0	12	0	0	0	0	0	489	0	0	0	0	0	0	0	0	0	0	7	0	0	0	0	0	0	29	0	0	3	0	0	0	0	0	0	0	0	0
g__Chryseobacterium	199	0	0	0	0	0	18	0	0	0	0	0	4	23	0	0	0	0	0	26	0	55	0	0	20	0	0	0	66	0	3	96	31	0	0	0	5	45	0	0	0	9	0	0	0	45	0	0	0
o__Bacillales	11	0	0	0	0	0	0	0	0	0	0	0	0	0	0	0	0	0	564	0	0	0	0	0	0	0	5	0	0	10	0	0	12	0	27	0	14	0	0	0	0	0	7	4	0	0	0	0	0
g__Nocardioides	0	0	0	2	0	0	0	0	0	0	0	0	0	0	0	0	0	0	5	0	0	0	0	242	7	0	22	8	0	0	0	0	0	0	0	34	0	0	0	0	0	0	0	6	3	91	0	0	0
g__Brevibacterium	0	0	62	0	0	0	0	0	0	0	0	0	190	0	0	0	0	0	0	0	0	12	0	57	0	30	0	16	5	0	0	0	0	37	0	0	110	0	0	61	0	0	0	0	0	0	0	6	0
g__Clostridia_UCG-014	0	0	0	0	0	0	0	0	0	0	0	0	0	0	0	0	0	0	0	0	0	0	0	0	0	0	0	0	0	0	0	0	0	0	0	0	0	0	615	0	0	0	0	0	0	46	0	0	2
g__Caulobacter	0	0	0	0	0	0	0	0	0	0	0	0	0	45	0	0	0	0	18	0	0	0	0	126	0	21	23	0	0	0	0	0	0	0	0	30	0	265	0	0	0	0	0	0	0	0	0	0	0
g__Hymenobacter	0	0	0	0	0	0	0	0	0	6	0	0	0	0	0	0	0	7	0	0	0	0	0	0	0	0	0	0	0	0	0	0	0	0	0	0	0	0	0	0	0	0	0	0	0	72	0	0	0
g__Roseomonas	0	0	0	0	0	0	0	0	0	0	0	0	0	26	3	0	334	0	0	0	0	0	0	0	0	0	0	24	0	0	0	0	42	0	0	0	0	0	0	0	19	0	0	0	0	184	0	0	0
g__Deinococcus	0	0	0	0	0	0	0	0	0	0	0	0	0	0	0	0	0	0	0	0	0	0	0	127	0	0	0	169	0	0	15	0	7	0	0	17	53	20	0	0	0	0	0	0	0	251	0	0	3
o__Gaiellales-g__uncultured	0	0	0	0	0	0	0	0	0	2	0	0	0	22	0	0	0	0	705	0	0	0	0	0	0	0	18	0	0	0	0	0	0	0	101	0	0	0	0	0	0	0	0	0	0	0	0	0	0
g__Cloacibacterium	0	0	42	0	2	5	0	0	0	0	0	0	19	18	4	29	0	0	0	38	5	49	0	0	0	0	72	19	0	9	0	0	0	0	34	30	19	14	0	0	41	0	0	72	129	0	0	47	0
g__Rothia	0	0	0	0	0	0	0	0	0	0	0	0	0	0	0	0	0	0	12	0	0	0	0	0	0	0	0	0	0	0	0	0	56	0	0	0	64	0	31	0	0	0	0	0	0	47	0	0	0
g__Sphingobacterium	0	0	0	0	0	0	0	0	0	0	0	0	0	0	0	0	266	0	0	0	0	0	0	0	0	0	28	0	0	0	0	404	0	0	0	0	0	0	0	0	0	0	0	0	0	0	0	0	0
g__Enterococcus	0	0	0	0	0	0	0	0	0	0	0	0	0	0	13	0	0	0	0	0	0	0	0	27	0	0	0	0	0	0	0	0	0	0	0	0	349	0	0	0	0	0	0	0	0	69	0	13	0
g__Nosocomiicoccus	0	0	676	0	0	0	0	0	0	0	0	0	0	0	0	0	0	0	0	0	0	0	0	0	0	0	0	0	0	0	17	0	0	0	0	0	0	0	0	0	0	0	0	0	0	0	0	0	0
g__Acidibacter	0	0	0	0	0	0	23	0	0	0	0	0	0	0	0	0	0	0	570	0	0	0	0	0	9	0	30	0	0	0	0	86	0	0	0	0	0	0	0	0	0	0	0	0	0	0	0	0	0
g__Escherichia-Shigella	24	0	0	0	0	0	2	0	0	0	0	0	0	0	0	0	43	2	0	0	0	0	0	0	0	0	0	0	78	0	0	0	38	0	0	29	0	0	0	0	0	0	0	7	8	350	0	29	0
g__Alcanivorax	609	0	0	0	0	0	0	0	0	0	0	0	0	0	0	0	0	0	15	0	0	0	0	0	8	0	8	0	97	0	0	0	0	0	0	0	0	0	122	0	19	0	0	0	0	0	0	0	4
g__Alloprevotella	0	0	0	20	0	0	0	0	0	0	0	0	0	0	0	0	0	0	40	0	0	0	0	0	0	0	0	0	0	0	0	0	0	49	0	0	0	0	0	0	0	0	0	0	0	326	0	0	0
g__Bacteroides	330	0	4	0	0	0	0	0	0	0	0	0	0	356	0	0	0	0	168	0	0	0	0	0	0	0	43	0	0	0	0	0	0	0	0	0	0	0	2	0	0	0	0	0	0	214	0	0	0
g__Veillonella	0	0	21	0	0	0	0	0	0	0	0	2	0	0	0	0	0	0	0	44	0	0	0	0	0	0	0	0	0	0	0	0	0	0	0	0	0	0	0	0	0	0	0	0	0	1147	0	0	0
f__Bacillaceae	0	0	0	0	0	0	0	0	0	0	0	0	0	0	0	0	0	0	32	0	0	0	0	0	0	0	0	0	149	0	0	0	214	63	489	0	7	0	0	0	0	52	5	9	0	0	0	0	0
g__Pseudoxanthomonas	149	0	0	0	0	0	0	0	0	0	0	0	0	0	0	0	0	0	0	0	0	0	0	116	0	0	0	0	0	50	0	0	0	4	0	0	0	348	0	0	0	0	0	7	0	292	76	5	0
g__Anoxybacillus	0	0	0	0	0	0	0	0	0	0	0	8	0	0	0	0	0	0	0	0	0	0	0	0	0	0	0	0	0	0	0	159	0	0	0	0	0	0	0	0	0	0	0	0	0	0	0	0	12
g__Xanthomonas	0	0	0	16	0	0	0	0	0	0	0	6	10	0	0	8	0	38	0	0	0	0	0	17	21	0	0	0	59	18	10	0	0	79	52	0	75	0	52	87	12	0	0	0	0	0	0	0	0
g__Comamonas	0	0	0	0	0	0	0	0	0	0	0	0	12	92	0	0	0	0	0	169	0	0	0	0	0	0	0	0	0	0	0	0	94	21	0	0	24	0	328	0	0	0	0	0	10	0	0	0	0
g__Actinomyces	0	0	3	20	0	0	0	0	0	3	0	0	0	0	4	0	242	0	0	0	0	0	0	0	30	0	0	0	0	0	0	0	0	30	0	0	0	0	0	131	0	74	0	0	11	453	0	0	0
g__Atopostipes	0	0	0	0	0	0	0	0	0	0	0	0	8	0	4	0	0	0	0	0	0	15	0	115	0	51	0	0	0	6	28	0	228	30	98	51	37	0	0	0	34	0	0	10	11	25	5	0	6
g__Novosphingobium	321	0	0	0	0	0	0	0	0	0	0	0	12	681	0	0	13	0	0	0	0	0	0	0	0	0	0	0	0	31	12	0	0	0	0	0	0	0	0	0	0	0	0	0	0	0	0	0	0
f__Rhodobacteraceae	231	0	0	13	0	0	0	0	0	0	0	0	0	23	0	0	0	0	0	0	0	0	0	6	0	0	0	0	0	0	0	0	0	0	0	24	0	0	0	0	0	0	0	17	0	0	0	0	0
f__Rhodocyclaceae	0	0	0	0	0	49	549	0	0	8	8	0	0	0	0	0	0	0	0	262	0	0	0	0	0	0	0	0	0	0	0	0	0	0	0	0	0	0	0	0	0	0	0	98	0	0	0	5	0
g__Mycobacterium	0	0	5	0	0	0	4	2	0	14	0	0	0	0	0	0	0	0	67	0	0	0	0	0	0	47	0	15	0	0	0	0	73	33	0	0	75	0	0	0	0	0	0	12	0	142	0	0	4
g__Prevotella	0	0	0	0	0	0	0	0	0	0	0	0	0	0	0	0	0	0	15	0	0	0	0	0	9	0	16	0	0	0	0	0	0	0	0	0	0	0	0	51	0	0	0	3	0	1372	0	3	0
g__Lactobacillus	0	0	9	0	0	0	0	0	0	0	0	0	0	56	22	0	164	0	55	0	34	189	0	0	0	94	0	13	0	13	0	62	20	0	135	39	0	29	0	0	0	0	0	0	0	462	0	4	3
g__Tepidimonas	70	18	0	44	0	12	18	13	0	3	0	0	0	0	0	5	0	0	0	40	37	0	0	143	8	18	0	102	27	0	21	0	44	0	0	19	273	0	100	0	14	0	0	4	18	0	0	15	0
g__Lawsonella	154	0	0	0	0	0	0	4	0	3	0	0	0	0	0	0	0	27	0	0	0	0	0	0	0	0	14	95	102	55	31	217	28	94	0	13	236	0	67	0	10	0	0	14	0	37	0	4	23
g__Kocuria	0	0	0	0	0	0	0	0	0	0	0	0	0	0	0	0	0	0	0	54	271	0	0	262	6	0	17	20	0	0	30	0	131	49	0	0	0	0	0	116	0	0	0	15	0	0	0	0	0
g__Aquabacterium	0	0	32	82	0	0	62	0	0	0	0	0	34	0	0	0	0	0	0	0	0	0	0	137	0	0	0	12	34	0	0	253	0	0	0	0	0	29	643	0	301	19	0	0	0	54	5	0	0
g__Anaerococcus	0	0	0	0	0	0	0	0	0	0	0	2	0	622	0	0	132	0	0	1211	0	4	0	0	0	0	0	21	0	0	0	0	0	33	0	0	0	0	0	220	0	0	0	0	0	0	0	0	0
g__Hydrogenophilus	68	0	5	62	0	0	43	0	0	0	0	0	23	0	0	6	194	35	0	0	0	23	0	94	0	31	0	0	165	14	26	0	0	48	98	23	0	74	325	284	0	0	116	16	2	0	0	0	0
g__Massilia	2	0	0	0	0	0	40	0	0	0	0	0	0	430	0	0	0	12	57	1303	0	13	0	40	2	20	0	0	8	12	0	0	0	0	0	33	149	0	66	0	0	0	0	0	15	0	0	6	0
g__Brevundimonas	456	18	0	0	0	0	0	0	0	0	0	0	9	306	4	0	0	0	3	0	0	0	0	0	2	124	15	0	0	0	6	0	0	0	0	19	0	1022	0	0	0	0	0	0	0	15	0	0	0
g__Sphingobium	440	0	0	22	0	0	0	0	0	0	0	0	0	0	0	0	72	0	0	307	0	0	0	0	0	158	0	0	0	0	0	0	0	155	0	0	0	929	0	20	0	0	222	0	0	0	0	0	0
g__Flavobacterium	116	0	0	0	0	75	0	0	0	0	0	0	0	0	0	0	326	22	0	0	102	8	0	0	5	380	23	0	50	6	0	15	0	0	0	31	0	0	63	136	0	0	0	0	0	78	0	0	0
g__Cupriavidus	556	0	0	35	0	0	19	0	0	0	0	4	0	50	10	0	0	0	0	0	0	0	0	298	84	0	0	29	81	10	17	0	148	109	0	60	117	0	0	135	33	0	0	113	18	0	0	9	0
g__Streptococcus	134	6	0	0	0	0	0	0	0	0	0	0	39	0	5	0	114	14	0	0	0	9	0	0	24	14	16	52	22	0	6	0	113	39	287	17	65	0	0	0	0	8	22	9	3	695	0	106	53
g__Enhydrobacter	26	0	0	9	3	0	5	0	0	0	0	0	174	160	3	60	0	106	0	119	0	0	0	172	0	96	6	43	23	106	58	12	0	143	120	0	35	66	0	185	0	0	357	16	0	64	0	0	3
g__Micrococcus	83	14	17	0	0	2	0	0	0	0	0	0	0	101	0	4	161	0	0	0	0	0	0	0	0	30	0	0	0	67	7	0	91	452	323	0	133	698	0	91	0	87	0	15	0	61	0	17	0
g__Finegoldia	0	0	0	0	0	0	0	0	0	0	0	0	0	214	0	0	0	0	0	0	0	0	0	0	0	0	10	199	0	0	0	0	17	0	0	0	0	0	0	0	0	0	0	0	0	0	0	0	3
g__Stenotrophomonas	513	0	0	82	3	0	41	4	0	4	0	0	26	0	5	0	425	0	16	0	0	19	0	0	38	61	4	0	62	40	9	0	508	180	0	80	63	177	543	121	6	29	0	294	28	0	0	6	4
g__Sphingomonas	0	18	5	65	0	5	35	5	0	6	2	0	0	0	0	17	831	124	70	112	127	46	0	92	31	14	18	19	206	0	15	0	151	0	0	16	0	880	127	97	28	329	146	91	0	0	548	49	0
g__Geobacillus	370	49	0	57	0	11	0	28	0	0	0	6	61	92	11	0	450	87	0	0	72	25	0	239	114	38	133	36	344	42	19	0	44	55	249	98	147	0	89	1606	58	70	102	7	68	61	4	58	10
g__Sphingorhabdus	0	2505	0	96	0	23	38	3207	0	1322	462	0	23	0	0	0	351	60	0	164	128	13	0	28	0	40	0	0	242	0	0	0	44	60	0	0	0	0	0	130	0	78	117	38	30	0	0	0	0
g__Thermus	1760	0	0	32	0	0	216	0	0	0	0	6	16	209	0	16	473	0	0	0	29	36	0	281	17	48	67	90	972	83	20	143	122	86	591	331	705	223	0	0	271	0	136	16	33	709	0	21	22
g__Paracoccus	0	15	0	9	0	0	52	0	0	0	0	0	0	87	9	18	0	570	16	0	0	26	0	0	20	0	0	123	646	0	94	0	70	0	104	0	0	131	116	388	0	0	106	5	7	288	0	0	16
g__Corynebacterium	325	93	75	23	0	20	4	3	4	0	0	4	338	54	45	0	89	23	0	188	0	10	2	121	17	307	62	166	140	124	45	227	83	53	234	168	3896	248	0	79	14	216	0	27	13	135	25	5	10
g__Azotobacter	518	0	40	15	0	50	25	27	0	0	0	0	46	1930	0	0	0	0	0	0	94	0	0	0	0	0	12	57	21	0	24	271	0	0	0	0	0	6227	586	470	11	0	4	0	0	0	0	81	0
g__Halomonas	1190	35	8	112	3	9	157	11	0	2	0	12	71	455	45	9	1444	111	0	747	163	101	0	466	75	47	32	53	616	0	11	147	0	276	433	66	605	1199	846	539	16	140	278	24	75	459	0	27	22
g__Aeribacillus	302	0	5	53	0	15	137	0	0	6	2	5	60	72	12	6	2456	176	0	1665	94	0	7	477	78	374	33	342	684	0	129	18	250	149	762	41	307	721	627	473	78	185	0	27	168	370	0	41	7
g__Pseudomonas	1799	65	57	118	17	204	46	0	75	0	0	26	68	0	39	4	537	89	72	188	81	98	0	491	679	172	68	158	818	106	241	115	643	302	140	255	135	1039	191	337	29	159	493	832	79	44	0	160	33
g__Methylobacterium-Methylorubrum	416	3222	0	999	0	78	62	3123	0	738	584	0	454	0	22	4	1281	423	3	248	19	18	0	0	10	85	0	6	122	40	0	0	100	82	353	116	139	0	0	0	32	36	0	212	36	56	0	49	329
f__Comamonadaceae	488	37	74	17	5	20	172	21	44	0	0	0	0	752	5	10	547	71	46	1674	36	33	4	538	108	259	82	89	393	26	74	260	67	9	901	282	92	489	1739	214	191	472	61	0	9	655	51	276	486
f__Enterobacteriaceae	2775	125	35	114	0	16	81	17	0	7	0	21	563	1226	104	52	1837	298	11	2355	485	357	0	198	40	325	90	51	464	14	60	278	175	260	272	855	619	709	1240	2208	159	199	225	20	49	3612	0	457	19
g__Ralstonia	999	30	11	211	10	34	85	13	0	0	0	4	0	128	34	67	245	149	0	28	60	28	0	114	143	201	96	43	468	42	0	0	1002	868	68	3	344	149	452	133	275	71	0	521	8	0	0	353	0
g__Borreliella	580	266	0	57	0	98	547	0	0	3	0	24	1586	0	0	0	0	13143	43	0	0	2998	8	0	0	0	0	0	0	0	0	0	0	0	0	15838	0	0	0	0	0	0	0	0	0	7	0	0	0
g__Morganella	4242	175	0	201	9	38	49	14	0	5	11	10	602	1394	75	45	2458	368	16	2901	396	194	9	324	69	220	33	32	537	15	59	131	133	115	693	702	371	740	2841	3144	129	44	234	33	48	1127	58	478	35
g__Acinetobacter	566	72	12	87	9	7	67	36	18	96	0	12	395	701	60	80	4753	349	4	1994	848	53	0	327	38	2922	27	63	281	251	242	391	422	192	33	138	133	3301	8131	366	3309	119	510	110	119	0	0	38	10
g__Cutibacterium	4423	275	71	185	8	274	346	19	14	67	3	57	234	590	54	38	3869	556	24	2502	508	324	22	1524	238	855	449	1153	1994	223	554	831	1492	1442	1919	790	1739	559	2529	1839	490	763	747	283	127	479	191	132	65
g__Sphingopyxis	1391	11024	59	264	13	6914	11276	29819	0	6816	15639	37	230	0	62	88	2221	1302	0	2689	3983	334	0	556	121	365	43	36	677	95	35	254	295	1050	230	34	53	248	174	475	295	356	1169	303	148	25	30	11	0
g__Spiroplasma	0	0	0	0	0	0	0	0	0	0	0	0	0	0	52226	54145	0	0	0	0	7	0	0	0	0	0	0	0	0	0	0	0	0	0	0	0	0	0	0	0	20	0	0	0	0	0	0	0	0
g__Staphylococcus	866	390	61	100	0	90	108	0	0	0	0	34403	415	837	43	24	1295	9388	0	368	186	113	42153	730	57	132	24	166	282	59	76	113	367	238	702	508	485	340	0	610	104	167	418	27	33	891	106	90	75
g__Blastomonas	7169	1769	49	5951	30	8689	15014	2912	0	4230	8257	33	33	40	58	45	1070	637	8	941	15017	308	3	284	93	213	57	33	141	18	31	0	357	439	0	124	280	0	493	387	295	89	293	253	57	0	0	1724	3543
g__Bacillus	17720	110	61	1101	508	634	1877	127	0	166	2	73	722	1056	2359	70	2783	1478	290	3168	3440	1212	38	12562	5524	18726	3825	4780	14927	2130	346	773	16815	27492	13800	3428	13242	15142	15934	13133	4333	5402	7325	48628	11035	536	13	8971	6431
g__Candidatus_Midichloria	0	15	0	34006	0	27438	0	0	1071	25628	1227	12815	29140	22	0	0	56	0	9913	0	0	37281	10460	0	41375	22	45220	45285	0	47292	47232	45263	51	0	0	0	0	0	0	0	34073	27852	40334	0	36133	0	43778	18534	33262
[truncated: 24 more columns]
