# Supplementary material for: Differential Impact of Simultaneous or Sequential Coinfections With Borrelia afzelii and Tick-Borne Encephalitis Virus on the Ixodes ricinus Microbiota
Source: Int J Microbiol. 2025 Jun 21;2025:7747795. doi: 10.1155/ijm/7747795 (PMC12206002; doi:10.1155/ijm/7747795)
Supplement: Supporting Information 4 — Table S2: Statistical p values of Bray–Curtis and Jaccard index tests. p values between two conditions (Group 1 versus Group 2) are presented in bold when significant (p < 0.05) for Bray–Curtis and Jaccard index tests. [file 7747795.f4.xlsx]

## Sheet: Feuil1
p-value Bray-Curtis
Group 1	Group 2	P-value
Borr	C1	0.004
	C2	0.004
	C3	0.003
	Neg	0.002
	TBEV	0.003
C1	C2	0.024
	C3	0.052
	Neg	0.001
	TBEV	0.002
C2	C3	0.783
	Neg	0.002
	TBEV	0.023
C3	Neg	0.001
	TBEV	0.012
Neg	TBEV	0.004

## Sheet: Feuil2
p-value Jaccard index
Group 1	Group 2	P-value
Borr	C1	0.001
	C2	0.001
	C3	0.001
	Neg	0.005
	TBEV	0.002
C1	C2	0.002
	C3	0.006
	Neg	0.001
	TBEV	0.010
C2	C3	0.462
	Neg	0.001
	TBEV	0.043
C3	Neg	0.002
	TBEV	0.761
Neg	TBEV	0.001
