# Supplementary material for: Differential Impact of Simultaneous or Sequential Coinfections With Borrelia afzelii and Tick-Borne Encephalitis Virus on the Ixodes ricinus Microbiota
Source: Int J Microbiol. 2025 Jun 21;2025:7747795. doi: 10.1155/ijm/7747795 (PMC12206002; doi:10.1155/ijm/7747795)
Supplement: Supporting Information 5 — Table S3: Network topological features. The number of connected nodes, connected edges (positives and negatives), modularity, number of modules, network diameter, shortest path, average degree, weighted degree, and clustering coefficient were measured for the conditions (control, Borr, TBEV, C1, C2, and C3). [file 7747795.f5.xlsx]

## Sheet: Feuil1
Network topological features.
	Neg	Borr	TBEV	C1	C2	C3
Connected nodes	81	93	125	121	115	128
Edges	179	255	405	353	233	311
-Positives	179	255	405	353	231	311
-Negatives	0	0	0	0	2	0
Modularity	0.63	0.73	0.68	0.7	0.78	0.71
Modules	13	9	14	14	17	18
Network diameter	8	7	13	8	10	21
Shortest path	2.98	2.6	3.2	3.43	3.28	6.38
Average degree	4.42	5.48	6.48	5.84	4.05	4.86
Weighted degree	2.51	3.22	3.95	3.48	2.34	2.84
Clustering coefficient	0.56	0.63	0.68	0.58	0.61	0.59
