# Supplementary material for: Differential Impact of Simultaneous or Sequential Coinfections With Borrelia afzelii and Tick-Borne Encephalitis Virus on the Ixodes ricinus Microbiota
Source: Int J Microbiol. 2025 Jun 21;2025:7747795. doi: 10.1155/ijm/7747795 (PMC12206002; doi:10.1155/ijm/7747795)
Supplement: Supporting Information 6 — Table S4: Jaccard comparison and Adjusted Rand Index of the most central nodes between networks. Comparison between Condition 1 and Condition 2 of the Jaccard value (Jacc). p values of the comparison of most central nodes to be lower than (p < Jacc), or higher than (p > Jacc) random distribution. Significant value is represented with ⁣∗ (⁣∗p < 0.05 and ⁣∗∗∗p < 0.001). [file 7747795.f6.xlsx]

## Sheet: Feuil1
Condition 1	Borr
Condition 2	C1			C2			C3			Neg			TBEV
	Jacc	p < Jacc	p > Jacc	Jacc	p < Jacc	p > Jacc	Jacc	p < Jacc	p > Jacc	Jacc	p < Jacc	p > Jacc	Jacc	p < Jacc	p > Jacc
Degree	0.28	0.16	0.89	0.29	0.24	0.83	0.26	0.10	0.93	0.24	0.06	0.97	0.3	0.28	0.80
Betweenness centr.	0.32	0.45	0.64	0.29	0.21	0.85	0.30	0.33	0.76	0.36	0.69	0.41	0.23	0.04 *	0.98
Closeness centr.	0.33	0.49	0.61	0.34	0.61	0.48	0.23	0.03 *	0.99	0.26	0.10	0.94	0.31	0.36	0.72
Eigenvector centr.	0.24	0.05	0.97	0.24	0.05	0.97	0.19	0 ***	1	0.33	0.49	0.61	0.24	0.05	0.97
Hub taxa	0.24	0.05	0.97	0.24	0.05	0.97	0.19	0 ***	1	0.33	0.49	0.61	0.24	0.05	0.97
ARI (p-value)	0.14 (p = 0)			0.06 (p = 0.008)			0.12 (p = 0)			0.25 (p = 0)			0.13 (p = 0)
Condition 1	C1
Condition 2	C2			C3			Neg			TBEV
	Jacc	p < Jacc	p > Jacc	Jacc	p < Jacc	p > Jacc	Jacc	p < Jacc	p > Jacc	Jacc	p < Jacc	p > Jacc
Degree	0.32	0.42	0.67	0.25	0.08	0.95	0.21	0.01 **	1	0.3	0.3	0.78
Betweenness centr.	0.36	0.73	0.35	0.38	0.85	0.21	0.33	0.55	0.54	0.23	0.03 *	0.99
Closeness centr.	0.34	0.62	0.48	0.28	0.16	0.89	0.21	0.01 *	0.99	0.29	0.25	0.82
Eigenvector centr.	0.26	0.1	0.94	0.21	0.01 *	1	0.21	0.01 *	0.99	0.16	0 ***	1
Hub taxa	0.26	0.1	0.94	0.21	0.01 *	1	0.21	0.01 *	0.99	0.16	0 ***	1
ARI (p-value)	0.07 (p = 0.001)			0.06 (p = 0.004)			0.11 (p = 0)			0.05 (p = 0.012)
Condition 1	C2
Condition 2	C3			Neg			TBEV
	Jacc	p < Jacc	p > Jacc	Jacc	p < Jacc	p > Jacc	Jacc	p < Jacc	p > Jacc
Degree	0.16	0 ***	1	0.26	0.12	0.92	0.3	0.3	0.78
Betweenness centr.	0.31	0.36	0.72	0.29	0.27	0.80	0.28	0.16	0.89
Closeness centr.	0.19	0 ***	1	0.28	0.16	0.89	0.28	0.16	0.89
Eigenvector centr.	0.15	0 ***	1	0.36	0.73	0.35	0.17	0 ***	1
Hub taxa	0.15	0 ***	1	0.36	0.73	0.35	0.17	0 ***	1
ARI (p-value)	0.05 (p = 0.01)			0.14 (p = 0)			0.10 (p = 0)
Condition 1	C3
Condition 2	Neg			TBEV
	Jacc	p < Jacc	p > Jacc	Jacc	p < Jacc	p > Jacc
Degree	0.13	0 ***	1	0.25	0.07	0.96
Betweenness centr.	0.28	0.18	0.88	0.28	0.16	0.89
Closeness centr.	0.17	0 ***	1	0.26	0.1	0.94
Eigenvector centr.	0.11	0 ***	1	0.23	0.03*	0.99
Hub taxa	0.11	0 ***	1	0.23	0.03*	0.99
ARI (p-value)	0.09 (p = 0)			0.08 (p = 0)
Condition 1	Neg
Condition 2	TBEV
	Jacc	p < Jacc	p > Jacc
Degree	0.18	0 ***	1
Betweenness centr.	0.26	0.13	0.92
Closeness centr.	0.29	0.25	0.82
Eigenvector centr.	0.21	0.01 *	1
Hub taxa	0.21	0.01 *	1
ARI (p-value)	0.12 (p = 0)
