# Supplementary material for: Differential Impact of Simultaneous or Sequential Coinfections With Borrelia afzelii and Tick-Borne Encephalitis Virus on the Ixodes ricinus Microbiota
Source: Int J Microbiol. 2025 Jun 21;2025:7747795. doi: 10.1155/ijm/7747795 (PMC12206002; doi:10.1155/ijm/7747795)
Supplement: Supporting Information 7 — Table S5: Highest central nodes of each microbial network. Common nodes are represented in a red box. [file 7747795.f7.xlsx]

## Sheet: Feuil1
degree	Neg		Borr			TBEV			C1			C2			C3
	Value	Taxa		Value	Taxa		Value	Taxa		Value	Taxa		Value	Taxa		Value	Taxa	Common top nodes
1	18	Novosphingobium	1	17	Altererythrobacter	1	22	Endozoicomonas	1	23	Bacillales	1	16	Treponema	1	24	Veillonella	Borr Neg	1	Novosphingobium
2	17	Ezakiella	2	16	Clade_Ia	1	22	Alloprevotella	2	21	Gemmatimonadaceae-uncultured	2	14	Sphingobacterium	2	19	Alloprevotella	Neg TBEV	1	Endozoicomonas
3	15	Flavobacterium	3	15	Novosphingobium	1	22	Comamonas	2	21	Acidibacter	2	14	env.OPS 17	2	19	Listeria	C2 Neg	1	Microtrichales-uncultured
4	14	Paracoccus	4	14	Ralstonia	1	22	NS5 marine group	4	19	Micrococcaceae	2	14	Anoxybacillus	4	18	Neisseria	Borr TBEV	1	Herbaspirillum
4	14	Oceanobacillus	4	14	Halomonas	1	22	Haliangium	5	18	Conexibacter	5	13	Dongia	5	17	Fusobacterium	C1 TBEV	1	Acidibacter
6	11	Microtrichales-uncultured	4	14	Alcanivorax	1	22	Herbaspirillum	6	16	Mycobacterium	5	13	Gordonia	6	16	Bacilli	C3 TBEV	2	Pedomicrobium/ Alloprevotella
7	10	Kocuria	7	13	Pseudoxanthomonas	7	21	Acidibacter	6	16	Dongia	5	13	Lysinibacillus	6	16	Leptotrichia	C1 C2	1	Dongia
7	10	Neisseriaceae	7	13	Dietzia	7	21	Undibacterium	8	15	Burkholderia-Caballeronia-Paraburkholderia	8	12	Empedobacter	6	16	KD4-96
9	9	Endozoicomonas	7	13	Herbaspirillum	9	20	Micromonosporaceae	9	13	Gemmataceae-uncultured	8	12	Microtrichales-uncultured	9	15	Bacteroides
9	9	Clostridium s.s. 1	10	12	Paenibacillus	9	20	Clostridia UCG-014	9	13	Finegoldia	10	11	Ellin6067	9	15	Pedomicrobium
9	9	Hydrogenophilus	10	12	Cutibacterium	9	20	Pedomicrobium				10	11	Xanthobacteraceae
9	9	Cryomorphaceae-uncultured				9	20	Caulobacteraceae-uncultured				10	11	RB41
eigenvector centality	Neg		Borr			TBEV			C1			C2			C3
	Value	Taxa		Value	Taxa		Value	Taxa		Value	Taxa		Value	Taxa		Value	Taxa	Common top nodes
1	1	Novosphingobium	1	1	Altererythrobacter	1	1	Alloprevotella	1	1	Bacillales	1	1	Treponema	1	1	Veillonella	Borr Neg	1	Novosphingobium
2	0.980717	Ezakiella	2	0.944776	Clade Ia	2	1	Comamonas	2	0.978827	Gemmatimonadaceae-uncultured	2	0.959367	Sphingobacterium	2	0.953344	Listeria	Neg TBEV	1	Endozoicomonas
3	0.881643	Flavobacterium	3	0.939226	Novosphingobium	3	0.995828	Haliangium	3	0.969769	Acidibacter	3	0.959367	Anoxybacillus	3	0.939799	Alloprevotella	C1 Neg	1	Gemmatimonadaceae-uncultured
4	0.851369	Oceanobacillus	4	0.913688	Alcanivorax	4	0.993988	Herbaspirillum	4	0.89518	Micrococcaceae	4	0.954302	env.OPS 17	4	0.900222	Neisseria	C2 Neg	1	Microtrichales-uncultured
5	0.796181	Paracoccus	5	0.873733	Herbaspirillum	5	0.987094	Endozoicomonas	5	0.894701	Conexibacter	5	0.922063	Dongia	5	0.852389	Fusobacterium	Borr TBEV	1	Herbaspirillum
6	0.755843	Microtrichales-uncultured	6	0.866368	Dietzia	6	0.982478	Acidibacter	6	0.855967	Dongia	6	0.922063	Lysinibacillus	6	0.820256	Bacilli	Borr C2	1	Treponema
7	0.636944	Clostridium s.s. 1	7	0.855602	Pseudoxanthomonas	7	0.976863	NS5 marine group	7	0.775958	Burkholderia-Caballeronia-Paraburkholderia	7	0.903331	Gordonia	7	0.820057	Bacteroides	C1 TBEV	1	Acidibacter
8	0.632976	Endozoicomonas	8	0.810069	Paenibacillus	8	0.969572	Undibacterium	8	0.765685	Mycobacterium	8	0.891316	Microtrichales-uncultured	8	0.8167	Pedomicrobium	C3 TBEV	2	Pedomicrobium/ Alloprevotella
9	0.632112	Cryomorphaceae-uncultured	9	0.714798	Treponema	9	0.953522	Clostridia UCG-014	9	0.761007	Gemmataceae-uncultured	9	0.865392	Empedobacter	9	0.808424	KD4-96	C1 C2	1	Dongia
10	0.592581	Gemmatimonadaceae-uncultured	10	0.714798	Subgroup 17	10	0.953522	Pedomicrobium	10	0.717358	Legionella	10	0.836772	RB41	10	0.78659	Leptotrichia
betweenness centrality	Neg		Borr			TBEV			C1			C2			C3
	Value	Taxa		Value	Taxa		Value	Taxa		Value	Taxa		Value	Taxa		Value	Taxa	Common top nodes
1	264	Morganella	1	277.359	Morganella	1	295.833	Sphingobacterium	1	496	Frankiales-uncultured	1	218.5	Morganella	1	1556.52	Veillonella	Borr C1 C2 Neg	1	Morganella
2	188	Ralstonia	2	193.775	Brevundimonas	2	277.583	Pseudoxanthomonas	2	346.394	Sphingorhabdus	2	188.5	Azospirillum	2	1280.8	Lactobacillus	C3 Neg TBEV	1	Pseudoxanthomonas
3	143.633	Brevibacterium	3	134.973	Ralstonia	3	270	Massilia	3	340.168	Bacteroides	3	187.091	Planococcaceae	3	1272	OM190	Borr Neg	2	Cupriavidus/ Ralstonia
4	109	Cupriavidus	4	107.822	Sphingobium	4	266	Micrococcaceae	4	260.215	Flavobacterium	4	180	hgcI clade	4	1251.22	Rhodococcus	C1 Neg	1	Flavobacterium
5	104.032	Novosphingobium	5	107.731	Cupriavidus	5	200	Bradyrhizobium	5	254.09	Micromonosporaceae	5	132	Cutibacterium	5	1197	Rothia	C1 TBEV	1	Bacteroides
6	87	Pseudoxanthomonas	6	84.5343	Altererythrobacter	6	182.5	Chryseobacterium	6	241.904	Gaiellales-uncultured	6	115	Candidatus Midichloria	6	1121	Pseudoxanthomonas	C2 TBEV	1	Azospirillum
7	85.5774	Flavobacterium	7	73.6066	Clade Ia	7	90	Bacteroides	7	225.237	Finegoldia	7	108.45	Frankiales-uncultured	7	1038.83	Enterococcus	C1 C2	1	Frankiales-uncultured
8	84.754	Kocuria	8	72.63	Thermus	8	79.9762	Lactococcus	8	204.327	Sphingopyxis	8	101.867	Christensenellaceae R-7 group	8	922.667	Planococcaceae	C2 C3	1	Planococcaceae
9	81.7702	Ezakiella	9	68.6905	Halomonas	9	75.4762	Azospirillum	9	187.121	Morganella	9	99	Bacillus	9	680.833	Chroococcidiopsaceae-uncultured
10	74.3048	Neisseriaceae	10	65.2352	Enterobacteriaceae	10	63	Peptoniphilus	10	180.938	Blastomonas	10	57.5	Nocardioides	10	621	Burkholderia-Caballeronia-Paraburkholderia

## Sheet: Feuil2
n63	n63		g__Sphingobacterium	8	4.749757885932922	7.0	0.28205128205128205	0.43997113997113996	295.8333333333333	9	0.35714285714285715	10	0.013602211736930658
n17	n17		g__Pseudoxanthomonas	3	1.664353609085083	7.0	0.28695652173913044	0.3745310245310245	277.58333333333337	9	0.0	0	0.0047548605675107915
n24	n24		g__Massilia	2	1.038694441318512	8.0	0.28205128205128205	0.35407647907647904	270.0	9	0.0	0	0.003676557381454332
n16	n16		f__Micrococcaceae	5	2.932706296443939	9.0	0.2727272727272727	0.40318662818662815	266.0	1	0.6	6	0.014648392163162579
n6	n6		g__Bradyrhizobium	3	1.9397530555725098	8.0	0.25	0.35966810966810964	200.0	9	0.3333333333333333	1	0.0058174091267376654
n54	n54		g__Chryseobacterium	4	2.4557718634605408	9.0	0.22	0.3417989417989418	182.5	7	0.3333333333333333	2	0.005570510096161511
n41	n41		g__Bacteroides	5	2.8783079981803894	11.0	0.21568627450980393	0.3761915693733875	90.0	1	0.6	6	0.014764012341178545
n42	n42		g__Lactococcus	9	5.457336604595184	10.0	0.25190839694656486	0.45322270322270314	79.9761904761905	1	0.5	18	0.0232526908770032
n89	n89		g__Azospirillum	9	5.53406023979187	10.0	0.25190839694656486	0.4532227032227031	75.47619047619048	1	0.5277777777777778	19	0.023590199533285405
n20	n20		g__Peptoniphilus	3	1.7555167078971863	12.0	0.18232044198895028	0.2989669421487603	63.0	1	0.0	0	0.003911966681404593
