# Supplementary material for: Differential Impact of Simultaneous or Sequential Coinfections With Borrelia afzelii and Tick-Borne Encephalitis Virus on the Ixodes ricinus Microbiota
Source: Int J Microbiol. 2025 Jun 21;2025:7747795. doi: 10.1155/ijm/7747795 (PMC12206002; doi:10.1155/ijm/7747795)
Supplement: Supporting Information 8 — Table S6: Direct co-occurrence interaction of the Borreliella node in microbial networks. [file 7747795.f8.xlsx]

## Sheet: Borr
Source	Target	Weight
Borreliella	Cutibacterium	0.768449
Borreliella	Staphylococcus	0.69088
Borreliella	Thermus	0.523119
Borreliella	Halomonas	0.603292

## Sheet: C1
Source	Target	Weight
Borreliella	Xanthomonas	0.53559
Borreliella	Leptotrichia	0.536891

## Sheet: C3
Source	Target	Weight
Borreliella	Intrasporangiaceae	0.679856
Borreliella	Cellulomonas	0.609814
Borreliella	Microvirga	0.623962
Borreliella	Ezakiella	0.596193
Borreliella	Reyranella	0.64808
