# Supplementary material for: Differential Impact of Simultaneous or Sequential Coinfections With Borrelia afzelii and Tick-Borne Encephalitis Virus on the Ixodes ricinus Microbiota
Source: Int J Microbiol. 2025 Jun 21;2025:7747795. doi: 10.1155/ijm/7747795 (PMC12206002; doi:10.1155/ijm/7747795)
Supplement: Supporting Information 9 — Table S7: Central measures of Borreliella in microbial networks. [file 7747795.f9.xlsx]

## Sheet: Feuil1
Central measures of Borreliella in microbial networks.
	Degree	Betweenness c.	Clustering Coef.	Eigenvector c.
Borr - Borreliella	4	9.36	0.5	0.13
C1 - Borreliella	2	2.0	0	0
C3 - Borreliella	5	1.83	0.6	0.01
